# Supplementary material for: Epidemiology and Genomic Characterization of Trichophyton mentagrophytes over a Period of 4 Years in Northern Italy
Source: J Fungi (Basel). 2025 Jul 29;11(8):566. doi: 10.3390/jof11080566 (PMC12387727; doi:10.3390/jof11080566)
Supplement: Supplementary file 1 [file jof-11-00566-s001.zip]

Archive with 1 entries (1 files):
- jof-3728403-supplementary.pdf
